# Supplementary material for: A Nutritional Supplement Containing Curcumin C3 Complex, Glucosamine, and Chondroitin Alleviates Osteoarthritis in Mice and Canines
Source: Vet Sci. 2025 May 12;12(5):462. doi: 10.3390/vetsci12050462 (PMC12115434; doi:10.3390/vetsci12050462)
Supplement: Supplementary file 1 [file vetsci-12-00462-s001.zip]

Archive with 1 entries (1 files):
- vetsci-3528674-supplementary.pdf
